# Supplementary material for: JARID2 and the PRC2 complex regulate skeletal muscle differentiation through regulation of canonical Wnt signaling
Source: Epigenetics Chromatin. 2018 Aug 17;11:46. doi: 10.1186/s13072-018-0217-x (PMC6097338; doi:10.1186/s13072-018-0217-x)
Supplement: Supplementary file 6 — Additional file 6: File S1. TCGA data analysis used in study. [file 13072_2018_217_MOESM6_ESM.xlsx]

## Sheet: SKCM_Patient_ClinicalData_Total
Patient	JARID2_Expression(RSEM)	SFRP1_Expression(RSEM)	Days	Status
TCGA-FR-A7U9	203.5	38.85	571	Alive
TCGA-D3-A2JN	244.27	17255.7	2022	Dead
TCGA-GN-A26C	328.27	10843.6	821	Dead
TCGA-D3-A2J7	338.81	81.52	3136	Dead
TCGA-D3-A51N	356.56	46222.8	688	Alive
TCGA-DA-A1I8	370.1	42286.1	1640	Dead
TCGA-D3-A2J8	414.22	4235.99	1992	Dead
TCGA-ER-A19B	440.36	47681	2993	Dead
TCGA-D3-A8GE	451.79	16342.5	804	Alive
TCGA-W3-A828	454.94	27.62	3683	Dead
TCGA-XV-A9VZ	465.55	2340.11	11	Alive
TCGA-D3-A2J6	477.11	72.66	1321	Dead
TCGA-EE-A29Q	514.57	39896.3	2030	Dead
TCGA-EE-A3J4	521.25	9.25	3869	Dead
TCGA-D3-A8GR	526.81	103.48	3943	Dead
TCGA-EB-A42Y	539.53	29.01	721	Dead
TCGA-GF-A6C9	581.07	525.36	480	Alive
TCGA-D3-A1Q4	595.71	547.84	3408	Alive
TCGA-DA-A3F2	607.43	67.27	1032	Dead
TCGA-ER-A42L	617.6	1492.97	4533	Alive
TCGA-EB-A5UN	618.18	10335.2	1792	Alive
TCGA-BF-A1Q0	628.01	30940.2	831	Alive
TCGA-EE-A3JB	630.18	12897.4	6138	Alive
TCGA-FS-A1YY	646.5	52.04	6953	Dead
TCGA-W3-AA1V	647.41	4.88	1280	Dead
TCGA-D3-A2JA	674.32	4193.24	3514	Alive
TCGA-DA-A1I5	681.62	6380.41	3650	Alive
TCGA-DA-A1HY	684.38	35470.3	4407	Alive
TCGA-GF-A6C8	688.46	63.6	62	Alive
TCGA-EE-A29E	690.53	6.56	1940	Alive
TCGA-D3-A3C8	697.91	560.36	1409	Alive
TCGA-ER-A195	699.9	780.83	1078	Dead
TCGA-3N-A9WB	701.53	30.29	518	Dead
TCGA-DA-A95W	711.24	154.66	765	Alive
TCGA-EB-A3Y7	722.52	11.06	326	Dead
TCGA-XV-AAZV	722.95	2053.86	412	Alive
TCGA-EE-A20C	723.18	15955.6	4601	Dead
TCGA-D3-A2JP	724.63	128671	1812	Alive
TCGA-3N-A9WD	726.24	14929.8	395	Dead
TCGA-D3-A2JD	729.49	68.37	361	Dead
TCGA-EE-A3AA	742.52	1222.88	3781	Alive
TCGA-EE-A2GE	757.57	2231.89	5286	Alive
TCGA-ER-A3ET	762.01	21411.3	2829	Dead
TCGA-D9-A6EA	767.81	7739.76	766	Alive
TCGA-EE-A3AC	767.94	2227	1948	Alive
TCGA-ER-A19A	771.05	2657.52	2365	Alive
TCGA-D3-A51F	778.04	941.89	1695	Alive
TCGA-D3-A2JK	779.07	73.64	368	Dead
TCGA-EB-A42Z	781.08	1459.48	441	Alive
TCGA-EB-A4OZ	785.4	2842.57	620	Alive
TCGA-D9-A6EC	786.66	7181.59	2359	Alive
TCGA-D3-A2JC	788.05	12533.7	2639	Alive
TCGA-D3-A5GR	789.54	43825.2	5424	Alive
TCGA-D3-A8GM	793.36	5.42	3259	Dead
TCGA-GN-A266	795.05	31866.2	308	Dead
TCGA-FR-A3YN	796.92	1066.34	2828	Alive
TCGA-Z2-AA3V	804.97	28.77	486	Alive
TCGA-WE-A8ZN	809.99	134.7	1794	Alive
TCGA-FW-A5DY	811.61	5360.66	587	Alive
TCGA-EE-A29W	813.67	14271.9	5932	Alive
TCGA-W3-AA1O	815.3	112.1	122	Dead
TCGA-W3-A824	825.85	1002.96	6940	Alive
TCGA-D3-A51J	828.75	67.66	4414	Alive
TCGA-BF-AAP0	831.05	2275.14	454	Alive
TCGA-WE-AA9Y	834.04	1886.2	370	Alive
TCGA-EE-A2A6	834.22	5711.05	2620	Alive
TCGA-W3-AA1Q	837.34	11466.9	2101	Dead
TCGA-EB-A6QY	840.83	355.13	382	Alive
TCGA-FR-A7UA	842.97	1.59	1164	Alive
TCGA-EB-A5SF	844.09	388.65	369	Dead
TCGA-BF-A1PZ	846.08	56.53	853	Alive
TCGA-FS-A1ZB	849.26	210.22	1486	Dead
TCGA-DA-A95V	863.54	4211.57	2193	Alive
TCGA-D3-A3BZ	863.63	388.68	3976	Alive
TCGA-EB-A6L9	863.89	48.18	1109	Alive
TCGA-XV-AAZW	880.81	3007.67	393	Dead
TCGA-EB-A85I	897.31	74.04	362	Alive
TCGA-FR-A8YE	901.77	9259.66	3176	Alive
TCGA-EE-A29C	902.56	415.33	2402	Dead
TCGA-FS-A4F2	903.57	2506.51	1525	Dead
TCGA-D3-A8GC	904.74	4581.72	2421	Dead
TCGA-EE-A2MR	905.97	416.48	4088	Alive
TCGA-FR-A728	906.38	764.68	583	Alive
TCGA-EE-A2M7	907.35	21253.1	877	Dead
TCGA-D3-A51H	912.52	67.05	1714	Alive
TCGA-ER-A42K	921.13	58918.8	394	Dead
TCGA-D3-A8GI	921.5	24.09	1780	Dead
TCGA-EE-A2MI	924.04	2176.37	6225	Dead
TCGA-WE-A8K4	924.28	81.69	614	Alive
TCGA-EE-A3JE	926.52	602.15	1562	Alive
TCGA-D3-A8GB	926.62	220.57	938	Dead
TCGA-FS-A1ZA	927.05	1172.9	843	Dead
TCGA-BF-AAP6	928.16	283.85	325	Alive
TCGA-GN-A263	933.5	202.33	467	Dead
TCGA-EE-A3JD	935.92	982.86	832	Dead
TCGA-DA-A1I7	937.78	15742.6	2246	Alive
TCGA-EB-A1NK	942.61	101.02	1039	Alive
TCGA-DA-A960	943.88	3.83	804	Alive
TCGA-ER-A19L	944.68	21322.5	4000	Dead
TCGA-D3-A1Q8	947.76	23458.3	854	Dead
TCGA-WE-A8ZM	951.47	58290.8	3082	Alive
TCGA-EB-A97M	953.16	1.64	414	Alive
TCGA-EB-A4IS	956.17	3514.94	774	Alive
TCGA-HR-A2OG	957.08	47866.5	7	Alive
TCGA-BF-A1PV	960.55	3079.8	14	Alive
TCGA-D3-A8GV	970.46	5285.1	5101	Dead
TCGA-D3-A3CF	971.69	117.2	746	Dead
TCGA-D3-A1Q7	972.44	624.09	4053	Alive
TCGA-EB-A3XE	977.42	11246.3	180	Alive
TCGA-BF-AAP8	980.73	108.76	447	Alive
TCGA-EE-A29T	981.13	111928	11252	Alive
TCGA-GN-A267	983.88	1094.85	1960	Dead
TCGA-EE-A3AE	983.92	377.97	1658	Alive
TCGA-3N-A9WC	988.46	9073.97	2022	Alive
TCGA-ER-A2NB	996.94	452.16	857	Dead
TCGA-ER-A1A1	996.97	85.03	3196	Alive
TCGA-D9-A6EG	998.01	4.13	698	Dead
TCGA-D3-A1QB	999.3	2046.54	2912	Alive
TCGA-FS-A1Z7	1000.69	3520.6	237	Dead
TCGA-GN-A4U7	1001.67	24.31	317	Dead
TCGA-EB-A5VV	1007.16	163.58	214	Alive
TCGA-EB-A4P0	1013.78	7388.45	326	Dead
TCGA-D3-A3C7	1014.78	52829.4	1429	Alive
TCGA-ER-A193	1017.38	36861.1	955	Dead
TCGA-GN-A4U8	1024.1	2646.18	1487	Alive
TCGA-EE-A2MG	1025.47	13186.5	3139	Dead
TCGA-ER-A2NF	1027.46	490.86	877	Dead
TCGA-WE-A8JZ	1029.27	29144.7	731	Alive
TCGA-D3-A3CB	1032.36	78020	5065	Alive
TCGA-BF-A3DJ	1036.36	41854.6	464	Alive
TCGA-D9-A3Z4	1045.56	13772.6	519	Dead
TCGA-D3-A1Q5	1045.69	75821.8	3424	Dead
TCGA-GN-A4U5	1049.11	490.71	1156	Alive
TCGA-BF-AAOU	1050.73	1854.83	476	Alive
TCGA-BF-A3DL	1058.07	147.51	769	Alive
TCGA-ER-A2NH	1058.51	193.09	1264	Alive
TCGA-ER-A197	1064.17	6620.25	424	Dead
TCGA-W3-AA1W	1064.6	4.61	6666	Alive
TCGA-EE-A20B	1072.15	35737.3	4070	Alive
TCGA-DA-A1I4	1091.77	5348.93	1093	Dead
TCGA-DA-A95Y	1093.27	25.44	430	Dead
TCGA-W3-AA21	1098.54	15345.7	3195	Dead
TCGA-RP-A693	1103.17	219.77	10	Alive
TCGA-EE-A2GD	1107.88	52.7	10346	Dead
TCGA-EB-A551	1110.51	15600.8	590	Alive
TCGA-D3-A5GN	1111.08	5324.75	4129	Alive
TCGA-D3-A8GS	1112.57	33525.2	3564	Dead
TCGA-EB-A41A	1113.26	1366.95	262	Alive
TCGA-EB-A3XC	1113.39	1169.32	650	Alive
TCGA-FW-A3R5	1115.31	36.41	1124	Alive
TCGA-EE-A2MU	1118.39	36.93	1620	Alive
TCGA-EE-A181	1118.52	6666.33	1026	Dead
TCGA-XV-A9W5	1123.93	940.17	392	Alive
TCGA-FW-A3TU	1127.61	1.04	1691	Dead
TCGA-D3-A2JE	1129.99	15.69	841	Dead
TCGA-GN-A26A	1130.87	17846.6	988	Dead
TCGA-FR-A44A	1132.52	13271	5299	Alive
TCGA-FR-A3R1	1133.16	3142.48	685	Alive
TCGA-GN-A262	1133.59	1.89	4255	Alive
TCGA-EE-A182	1136.53	68.03	447	Dead
TCGA-EB-A299	1141.4	16782.3	378	Alive
TCGA-DA-A1I2	1149.14	6302.24	5370	Dead
TCGA-D3-A5GS	1150.62	3642.39	553	Alive
TCGA-GN-A8LN	1156.37	1625.48	772	Alive
TCGA-EB-A3Y6	1159.21	690.16	126	Alive
TCGA-D3-A5GL	1161.29	2.04	3826	Alive
TCGA-FS-A4F0	1162.24	69.3	2367	Alive
TCGA-EE-A2MH	1170.09	25231.2	516	Dead
TCGA-D3-A3MO	1174.78	5912.27	284	Dead
TCGA-EE-A3J5	1187.51	2385.57	1124	Dead
TCGA-ER-A198	1188.68	4020.56	1544	Dead
TCGA-GN-A9SD	1189.97	10206.7	1807	Dead
TCGA-HR-A2OH	1197.5	2473.46	2004	Dead
TCGA-WE-A8K6	1200.92	91438.8	546	Alive
TCGA-WE-A8ZQ	1202.46	5706.87	1923	Alive
TCGA-DA-A3F8	1203.21	19.58	1319	Alive
TCGA-EE-A2M8	1204.25	374.85	601	Dead
TCGA-BF-AAP7	1204.58	239.05	318	Alive
TCGA-EB-A51B	1205.83	110.29	931	Alive
TCGA-EE-A2M5	1208.93	20.93	659	Dead
TCGA-BF-A3DN	1212.32	9118.96	717	Alive
TCGA-FS-A1YW	1213.42	975.99	6598	Dead
TCGA-GN-A4U3	1218.81	289.06	3708	Alive
TCGA-FW-A5DX	1220.05	53444.4	640	Alive
TCGA-WE-AAA4	1220.44	1.1	760	Alive
TCGA-EE-A2GK	1233.12	1434.39	1665	Alive
TCGA-GN-A265	1237.85	9946.47	2948	Alive
TCGA-D3-A3MR	1238.78	22734.4	3151	Alive
TCGA-D9-A3Z3	1242.32	352.27	678	Alive
TCGA-DA-A1I1	1244.09	21413	6311	Alive
TCGA-D3-A5GO	1244.39	27130.9	4195	Alive
TCGA-BF-A5EO	1252.32	7654.8	703	Alive
TCGA-EE-A2GO	1261.18	50556.7	3857	Alive
TCGA-EB-A550	1264.52	2963.88	264	Dead
TCGA-EE-A2GI	1271.01	1829.13	1482	Alive
TCGA-EE-A3AH	1273.61	9235.56	4222	Dead
TCGA-FS-A4F4	1284.83	22.76	2028	Dead
TCGA-EE-A2GC	1287.63	1992.83	2051	Alive
TCGA-ER-A2NG	1293.54	46.01	1490	Dead
TCGA-EB-A44P	1294.48	117.01	741	Alive
TCGA-EE-A20I	1298.12	47.99	412	Dead
TCGA-D3-A1Q3	1301.26	55.13	507	Dead
TCGA-EB-A6QZ	1303.33	794.32	352	Dead
TCGA-EE-A2ML	1305.99	35364.4	6590	Dead
TCGA-EE-A20H	1316.79	2154.94	5118	Dead
TCGA-D3-A2JF	1318.14	223318	1888	Alive
TCGA-EE-A2A1	1320.27	3007.71	3527	Alive
TCGA-D3-A2JG	1322.82	2636.26	3453	Dead
TCGA-EB-A82B	1324.53	30.95	390	Alive
TCGA-EE-A2A0	1334.73	257.34	1424	Dead
TCGA-WE-A8K1	1335.32	42.18	1492	Alive
TCGA-EE-A2MT	1343.61	6029.2	2166	Alive
TCGA-ER-A2ND	1352.46	105.26	710	Dead
TCGA-EE-A3JH	1354.63	19601.1	4086	Alive
TCGA-FS-A1ZS	1356.47	3572.73	4526	Alive
TCGA-D3-A1Q9	1356.51	230.31	961	Dead
TCGA-D3-A8GJ	1358.08	138.42	7342	Alive
TCGA-FS-A1Z4	1365.98	49.97	854	Dead
TCGA-FS-A1ZQ	1371.18	2150.41	4062	Dead
TCGA-FR-A8YC	1373.77	4021.37	1059	Dead
TCGA-D9-A6E9	1374.66	269.75	301	Alive
TCGA-GF-A4EO	1379.29	68744.1	591	Alive
TCGA-DA-A1IA	1386.6	875.54	2005	Dead
TCGA-RP-A690	1392.01	15973.4	6	Alive
TCGA-EE-A17Y	1394.18	1636.94	828	Dead
TCGA-FS-A4F5	1397.87	1759.63	874	Dead
TCGA-DA-A1IC	1401.93	21787.8	2071	Dead
TCGA-DA-A1IB	1402.46	42.3	825	Alive
TCGA-WE-A8ZX	1403.44	6914.91	1089	Alive
TCGA-EB-A4XL	1403.93	992.68	777	Alive
TCGA-FS-A1ZN	1406.4	103.56	730	Dead
TCGA-EE-A29H	1410.43	15421.2	1966	Alive
TCGA-ER-A194	1419.4	37.74	1354	Dead
TCGA-EB-A3HV	1426.47	4853.9	39	Alive
TCGA-Z2-AA3S	1427.6	2.88	2950	Alive
TCGA-LH-A9QB	1432.5	39611.5	11217	Alive
TCGA-FS-A4FB	1433.08	42.3	813	Dead
TCGA-EE-A2GP	1439.33	22768.6	423	Dead
TCGA-EB-A4OY	1446.92	80.77	977	Alive
TCGA-ER-A19S	1450.71	14083.1	1505	Alive
TCGA-EB-A57M	1451.24	2714.5	472	Dead
TCGA-EB-A3XB	1453.56	1533.62	796	Alive
TCGA-FS-A1ZZ	1460.93	11652	822	Dead
TCGA-EE-A2GS	1464.1	2075.96	2470	Dead
TCGA-XV-A9W2	1468.37	1034.47	417	Alive
TCGA-EB-A44O	1469.54	423.51	81	Alive
TCGA-WE-AAA0	1478.12	403.15	1229	Alive
TCGA-D9-A4Z2	1478.52	21787.9	190	Dead
TCGA-QB-AA9O	1480.52	1225.94	549	Dead
TCGA-D3-A8GP	1481.2	912.26	4646	Alive
TCGA-WE-A8ZY	1482.53	9018.9	1506	Dead
TCGA-DA-A95Z	1491.33	61.42	396	Alive
TCGA-WE-A8K5	1492.23	26.42	1860	Dead
TCGA-D9-A1X3	1493.86	8.97	551	Alive
TCGA-D9-A4Z3	1498.31	2476.86	505	Alive
TCGA-BF-A3DM	1514.73	418.64	601	Alive
TCGA-EE-A3J8	1519.39	2577	1044	Dead
TCGA-EB-A3XD	1527.5	3546.88	1160	Alive
TCGA-EE-A2GM	1527.89	5.08	2296	Alive
TCGA-ER-A2NC	1536.56	3821.72	1333	Dead
TCGA-EE-A2GN	1537.95	111.33	3106	Dead
TCGA-ER-A3ES	1547.22	2309.58	7514	Dead
TCGA-FR-A729	1548.16	12672.2	6716	Alive
TCGA-EE-A17X	1551.16	0.73	907	Dead
TCGA-EE-A2MP	1558.23	27065.2	7563	Alive
TCGA-ER-A19J	1561.08	1177.7	196	Dead
TCGA-EB-A44N	1575.01	3300.06	205	Dead
TCGA-EE-A2MC	1576.13	145.04	1871	Dead
TCGA-BF-A5ES	1581.5	80.92	490	Alive
TCGA-EB-A553	1592.48	476.76	226	Alive
TCGA-GN-A8LL	1593.65	60.37	650	Dead
TCGA-YG-AA3P	1598.3	1187.53	439	Alive
TCGA-EE-A20F	1598.54	138.5	2785	Alive
TCGA-FS-A4FC	1608.38	1105.16	1655	Dead
TCGA-D3-A1Q6	1612.34	28046	2184	Dead
TCGA-EE-A3JI	1613.47	43318.4	4648	Dead
TCGA-EE-A29S	1618.85	17179.1	1864	Dead
TCGA-D3-A3CC	1621.66	93.85	2644	Alive
TCGA-EB-A24C	1623.32	6338.18	632	Alive
TCGA-D3-A2JL	1632.56	3568.04	5219	Alive
TCGA-FS-A1ZF	1638.03	71.63	470	Dead
TCGA-D3-A3CE	1647.59	567.9	1832	Dead
TCGA-EE-A2MF	1664.78	11.33	8174	Dead
TCGA-EE-A29M	1671.54	232.57	1729	Alive
TCGA-D3-A8GD	1676.1	7016.25	718	Alive
TCGA-D3-A51R	1679.42	792.49	1941	Alive
TCGA-DA-A95X	1680.08	39564.9	1880	Alive
TCGA-ER-A19H	1680.96	24705.6	4634	Dead
TCGA-YD-A9TA	1688.29	3129.86	1496	Alive
TCGA-FS-A1YX	1693.06	16.21	1478	Dead
TCGA-BF-A1PX	1694.47	4061.17	282	Dead
TCGA-D9-A4Z5	1708.19	151.69	218	Alive
TCGA-EE-A3AB	1710.41	14055	3733	Alive
TCGA-D9-A3Z1	1713.13	8.1	468	Dead
TCGA-ER-A196	1716.52	653.09	1785	Alive
TCGA-FS-A4F8	1718.58	4876.92	5318	Dead
TCGA-EB-A431	1723.79	21.31	568	Alive
TCGA-EE-A29X	1724.86	28310.5	545	Dead
TCGA-FR-A2OS	1726.5	330.47	368	Dead
TCGA-ER-A19T	1727.7	30.91	270	Dead
TCGA-FS-A4F9	1736.71	1440.03	1035	Alive
TCGA-FR-A7U8	1741.81	130.09	847	Alive
TCGA-ER-A42H	1751.74	366.54	426	Dead
TCGA-ER-A19P	1753.96	4811.53	4930	Dead
TCGA-D3-A8GN	1759.07	9019.27	4897	Alive
TCGA-DA-A3F5	1759.1	36778.9	6873	Dead
TCGA-D9-A149	1761.88	61.32	1663	Alive
TCGA-EE-A29N	1764.56	3250.38	566	Dead
TCGA-D3-A51K	1765.58	17.91	1002	Alive
TCGA-EE-A29L	1766.91	7.48	79	Dead
TCGA-EB-A5UL	1777.86	260.31	891	Alive
TCGA-FW-A3I3	1783.35	4845.61	531	Alive
TCGA-BF-AAOX	1786.03	54.59	444	Alive
TCGA-DA-A1I0	1789.03	9.52	620	Dead
TCGA-GF-A769	1790.19	3671.18	1070	Dead
TCGA-EB-A44R	1791.14	2304.19	315	Dead
TCGA-WE-A8ZT	1793.4	7.2	359	Alive
TCGA-D3-A3MU	1798.18	18211.7	1209	Alive
TCGA-BF-A5EP	1802.83	121.94	335	Alive
TCGA-D3-A3C6	1803.37	1506.55	1766	Dead
TCGA-EB-A41B	1808.19	2.84	291	Alive
TCGA-D3-A2J9	1808.69	508.19	723	Dead
TCGA-EB-A5SG	1809.17	4957.83	2076	Alive
TCGA-EE-A29G	1825.7	7360.1	2192	Dead
TCGA-GN-A4U4	1838.33	17147.1	1197	Alive
TCGA-FS-A1ZH	1850.96	13014.8	996	Dead
TCGA-EB-A6R0	1865.4	9338.15	608	Dead
TCGA-GN-A8LK	1866.38	123.01	1524	Dead
TCGA-ER-A19G	1867.95	6058.93	9188	Alive
TCGA-EE-A2MJ	1869.08	2549.2	2927	Dead
TCGA-BF-A5EQ	1869.47	1543.68	323	Alive
TCGA-EE-A2GL	1873.61	2630.53	2423	Alive
TCGA-EE-A3AD	1882.06	6060.75	875	Dead
TCGA-EE-A2GH	1887.09	5416.43	6699	Alive
TCGA-EE-A3AG	1890.56	23361.4	1265	Dead
TCGA-EE-A2MQ	1896.87	100.03	1315	Dead
TCGA-FS-A1ZD	1899.71	3569.51	1628	Dead
TCGA-WE-A8ZR	1907.37	3067.99	274	Dead
TCGA-DA-A1HV	1912.28	12198.5	2329	Alive
TCGA-XV-AAZY	1914.14	198.37	405	Alive
TCGA-EE-A2MK	1918.62	38019.4	5487	Alive
TCGA-GN-A268	1928.96	8.51	1910	Dead
TCGA-ER-A19Q	1949.26	7.83	1548	Dead
TCGA-W3-A825	1954.2	8714.54	1917	Dead
TCGA-D3-A2JH	1954.9	8764.58	1280	Alive
TCGA-EE-A2ME	1955.57	3579.23	3141	Dead
TCGA-BF-AAP4	1964.37	487.31	335	Alive
TCGA-YG-AA3O	1979.89	173.72	1154	Dead
TCGA-EB-A4IQ	1983.39	425.85	636	Dead
TCGA-EE-A2GB	1984.84	9.27	1803	Alive
TCGA-FS-A1ZM	1992.21	10513.3	3080	Alive
TCGA-GF-A2C7	1994.62	1771.27	21	Alive
TCGA-ER-A3EV	1995.45	521.05	1429	Dead
TCGA-EB-A5SH	1997.42	23.22	1643	Alive
TCGA-FR-A726	1997.86	3474.68	305	Dead
TCGA-D3-A8GL	2001.23	2046.8	2711	Dead
TCGA-EE-A3J7	2033.49	1528.89	1949	Alive
TCGA-EE-A3AF	2047.77	996.92	420	Dead
TCGA-EB-A3XF	2067.6	256.97	278	Alive
TCGA-W3-AA1R	2067.65	168.42	3379	Dead
TCGA-EB-A44Q	2070.59	103.67	422	Alive
TCGA-EB-A85J	2086.2	962.54	360	Alive
TCGA-D9-A1JW	2087.3	266.22	111	Alive
TCGA-D3-A3ML	2092.02	1373.86	422	Dead
TCGA-D3-A5GU	2110.71	4577.94	3808	Alive
TCGA-YG-AA3N	2110.99	452.24	306	Alive
TCGA-EE-A29A	2117.1	15170.8	1927	Dead
TCGA-FS-A1ZR	2129.66	1748.65	347	Dead
TCGA-EB-A5FP	2144.23	397.14	454	Dead
TCGA-D9-A4Z6	2175.82	844.66	561	Dead
TCGA-BF-A1PU	2191.88	1041.56	387	Alive
TCGA-D3-A8GQ	2203.79	2392.6	884	Dead
TCGA-EB-A5VU	2225.31	6107.04	321	Dead
TCGA-Z2-A8RT	2225.58	5417.05	839	Alive
TCGA-EB-A24D	2227.58	10346.7	645	Alive
TCGA-ER-A19F	2229.86	1232.61	802	Dead
TCGA-DA-A1HW	2236.61	14171.3	820	Alive
TCGA-FS-A1Z3	2244.46	3666.29	636	Dead
TCGA-WE-AAA3	2255.98	253.17	651	Alive
TCGA-GN-A26D	2282.74	2286.31	1460	Dead
TCGA-EE-A2M6	2291.67	8834.32	3932	Alive
TCGA-FS-A4FD	2297.79	6849.47	2454	Dead
TCGA-EE-A29R	2301.94	23364.5	440	Alive
TCGA-D9-A1JX	2308.59	12648.1	216	Dead
TCGA-BF-AAP2	2309.3	72.46	405	Alive
TCGA-EE-A29V	2318.55	49.51	787	Dead
TCGA-D3-A1QA	2321.14	15.92	2765	Alive
TCGA-D3-A51E	2359.11	12782.6	5318	Alive
TCGA-BF-A9VF	2361.93	77.05	440	Alive
TCGA-FS-A1ZC	2365.69	10617.7	10870	Dead
TCGA-BF-A5ER	2393.22	29.79	327	Alive
TCGA-ER-A2NE	2395.58	70.21	613	Dead
TCGA-EE-A29D	2408.33	3712.47	425	Dead
TCGA-D3-A51T	2424.56	8087.22	818	Alive
TCGA-QB-A6FS	2430.71	343.88	220	Alive
TCGA-EE-A29P	2431.47	15262.8	1716	Alive
TCGA-FS-A1ZW	2447.23	7522.31	1505	Alive
TCGA-WE-A8ZO	2468.62	26226.1	2145	Alive
TCGA-FS-A1Z0	2477.05	1268.84	6164	Dead
TCGA-EE-A29B	2506.07	1433.71	2588	Dead
TCGA-OD-A75X	2516.46	5.3	9061	Dead
TCGA-RP-A694	2522.56	221.42	21	Alive
TCGA-ER-A19D	2525.37	1325.66	383	Dead
TCGA-FS-A1ZJ	2546.51	3108.41	1441	Dead
TCGA-D3-A1Q1	2549.43	16.12	504	Dead
TCGA-ER-A19K	2565.66	177.47	469	Dead
TCGA-EE-A180	2585.15	1672.12	2889	Dead
TCGA-IH-A3EA	2614.04	6	524	Alive
TCGA-FW-A3TV	2649.53	53.05	411	Alive
TCGA-ER-A3PL	2672.88	5603.38	1010	Alive
TCGA-EE-A2GU	2683.48	7002.74	2884	Alive
TCGA-EE-A2MN	2685.04	515.03	1446	Dead
TCGA-EE-A2GJ	2699.79	14907.7	3266	Dead
TCGA-GF-A3OT	2716.32	8.63	301	Alive
TCGA-EE-A185	2720.44	7.18	151	Dead
TCGA-EE-A183	2768.07	84.5	818	Dead
TCGA-D9-A148	2829.8	429.06	4609	Alive
TCGA-EB-A5SE	2833.43	2817.52	401	Dead
TCGA-ER-A19M	2836.51	14609.2	1857	Dead
TCGA-EE-A3JA	2844.63	73161	1618	Dead
TCGA-ER-A19N	2907.6	10986.2	1341	Dead
TCGA-EB-A5KH	2935.62	56.41	619	Dead
TCGA-GN-A264	2943.46	39.14	3587	Dead
TCGA-FS-A1ZG	2972.05	31.7	295	Dead
TCGA-GN-A4U9	2991.52	309.37	673	Dead
TCGA-EE-A2GR	3008.25	822.56	1301	Dead
TCGA-XV-AB01	3042.7	7298.9	403	Alive
TCGA-HR-A5NC	3109.42	205.21	1000	Alive
TCGA-D3-A3MV	3114.15	663.43	1378	Alive
TCGA-ER-A19W	3129.72	1673.69	4507	Dead
TCGA-FR-A8YD	3139.99	223.86	1103	Dead
TCGA-ER-A19E	3188.3	1039.81	396	Dead
TCGA-D3-A5GT	3188.38	291.14	487	Alive
TCGA-EE-A2A5	3194.59	3568.92	1195	Dead
TCGA-D3-A2JB	3207.76	637.81	5110	Dead
TCGA-EE-A2GT	3224.49	72.4	1365	Alive
TCGA-ER-A199	3249.4	39.4	279	Dead
TCGA-BF-AAP1	3337.65	7276.14	409	Alive
TCGA-FS-A1ZY	3396.46	2305.66	824	Dead
TCGA-ER-A19C	3468.53	1080.15	1487	Dead
TCGA-FS-A1ZP	3524.91	214.88	2273	Dead
TCGA-EE-A3J3	3546.65	16417.1	5237	Dead
TCGA-EE-A184	3548.41	6.36	2073	Dead
TCGA-FS-A1ZE	3625.34	10043.9	1413	Dead
TCGA-FR-A69P	3642.35	11383.5	478	Alive
TCGA-EE-A17Z	3784.44	7.07	263	Dead
TCGA-D3-A2JO	3787.88	5312.96	2010	Alive
TCGA-EE-A2MM	3817.97	7848.42	5107	Dead
TCGA-EB-A82C	3967.29	65.43	17	Alive
TCGA-EE-A2MD	4013.12	1320.01	1438	Dead
TCGA-EE-A2MS	4079.41	3539.16	4942	Alive
TCGA-EE-A2A2	4153.05	51.85	1814	Alive
TCGA-FS-A1ZU	4296.88	1423.65	808	Dead
TCGA-EB-A5UM	4467.31	3332.69	779	Alive
TCGA-D3-A8GK	4499.55	2562.64	5177	Alive
TCGA-FS-A1ZK	5652.3	819.63	728	Dead
TCGA-FS-A1ZT	6164.79	24639.2	1617	Alive
TCGA-DA-A3F3	6708.02	15511.2	319	Dead
TCGA-YD-A89C	7492.41	11884.3	210	Alive

## Sheet: Corelation Statistics
	Overall Correlation Statistics for All patients (*with four extreme outlier removed)					Correlation Statics between JARID2 and SFRP1 expression in Groups divided based on JARID2 Expression
	Descriptive Statistics					Descriptive Statistics
		Mean	Std. Deviation	N			Mean	Std. Deviation	N
	JARID2_Expression	1570.63	786.731	454		JARID2_Expression	1712.94	1066.63	224
	SFRP1_Expression	7466.07	15052.2	454		SFRP1_Expression	6996.05	15670.9	224
	Correlations					Correlations
			JARID2_Expression	SFRP1_Expression				JARID2_Expression	SFRP1_Expression
	JARID2_Expression	Pearson Correlation	1	-.142**		JARID2_Expression	Pearson Correlation	1	-.162*
		Sig. (2-tailed)		0.002			Sig. (2-tailed)		0.015
		Sum of Squares and Cross-products	2.80382e+08	-7.60465e+08			Sum of Squares and Cross-products	253708440	-6.04354e+08
		Covariance	618945	-1.67873e+06			Covariance	1.13771e+06	-2.71011e+06
		N	454	454			N	224	224
	SFRP1_Expression	Pearson Correlation	-.142**	1		SFRP1_Expression	Pearson Correlation	-.162*	1
		Sig. (2-tailed)	0.002				Sig. (2-tailed)	0.015
		Sum of Squares and Cross-products	-7.60465e+08	102635590300			Sum of Squares and Cross-products	-6.04354e+08	54763712410
		Covariance	-1.67873e+06	226568632			Covariance	-2.71011e+06	2.45577e+08
		N	454	454			N	224	224
	** Correlation is significant at the 0.01 level (2-tailed).					* Correlation is significant at the 0.05 level (2-tailed).

## Sheet: Test_statistics_High_Low_groups
	SFRP1 Expression
		Group Statistics
			Group	N	Mean	Std. Deviation	Std. Error Mean
		Expression	High	114	27625.4	28173.6	2638.7
			Low	114	42.2472	33.3884	3.12711
		Independent Samples Test
				Levene's Test for Equality of Variances		t-test for Equality of Means
				F	Sig.	t	df	Sig. (2-tailed)	Mean Difference	Std. Error Difference	95% Confidence Interval of the Difference
											Lower	Upper
		Expression	Equal variances assumed	70.137	5.846e-15	10.453	226	4.059e-21	27583.1	2638.7	22383.5	32782.8
			Equal variances not assumed			10.453	113	2.66e-18	27583.1	2638.7	22355.4	32810.9
	JARID2 Expression
		Group Statistics
			Group	N	Mean	Std. Deviation	Std. Error Mean
		Expression	High	114	2824.72	946.853	88.6809
			Low	114	769.287	180.15	16.8726
		Independent Samples Test
				Levene's Test for Equality of Variances		t-test for Equality of Means
				F	Sig.	t	df	Sig. (2-tailed)	Mean Difference	Std. Error Difference	95% Confidence Interval of the Difference
											Lower	Upper
		Expression	Equal variances assumed	63.828	6.901e-14	22.769	226	1.993e-60	2055.43	90.2717	1877.55	2233.31
			Equal variances not assumed			22.769	121.17	1.349e-45	2055.43	90.2717	1876.71	2234.14

## Sheet: Cox_regression_TCGA_OncoLnc
	Cox regression results for JARID2								Cox regression results for SFRP1
	Cancer	Cox Coefficient	P-Value	FDR Corrected	Rank	Median Expression (RSEM)	Mean Expression (RSEM)		Cancer	Cox Coefficient	P-Value	FDR Corrected	Rank	Median Expression (RSEM)	Mean Expression (RSEM)
	BLCA	-0.005	0.95	0.979	15858	697.56	892.43		BLCA	0.13	0.11	0.333	5365	58.56	341.29
	BRCA	0.125	0.15	0.52	4686	777.81	868.03		BRCA	-0.144	0.12	0.481	4102	676.2	3788.59
	CESC	-0.045	0.72	0.9	13045	681.3	752.93		CESC	0.21	0.14	0.475	4781	520.6	1492.12
	COAD	0.094	0.36	0.735	7953	488.18	506.92		COAD	0.07	0.48	0.807	9735	13.85	60.44
	ESCA	0.044	0.76	0.985	12896	1031.29	1105.27		ESCA	-0.008	0.95	0.994	16071	71.87	760.01
	GBM	-0.03	0.74	0.966	12805	430.72	442.2		GBM	-0.018	0.84	0.98	14395	89.02	402.65
	HNSC	-0.051	0.48	0.771	10281	1364.41	1444.63		HNSC	-0.176	0.0091	0.173	874	341.62	998.12
	KIRC	0.174	0.033	0.0793	6918	397.69	407.73		KIRC	-0.049	0.5	0.624	13361	64.89	300.2
	KIRP	0.054	0.71	0.828	14058	259.86	269.98		KIRP	0.415	0.0084	0.044	3130	25.32	182.04
	LAML	-0.234	0.042	0.374	1701	3289.68	3449.62
	LGG	-0.144	0.1	0.165	10157	716.24	739		LGG	-0.127	0.12	0.191	10509	183.55	300.55
	LIHC	0.061	0.53	0.756	11049	293.88	343.84		LIHC	-0.082	0.39	0.645	9564	10.73	45.04
	LUAD	0.056	0.47	0.692	11340	499.76	544.02		LUAD	0.082	0.26	0.504	8629	33.57	237.28
	LUSC	0.022	0.76	0.945	13579	1022.95	1101.16		LUSC	0.102	0.13	0.644	3387	88.73	627.36
	OV	0.004	0.96	0.992	16307	548.18	669.97		OV	0.152	0.044	0.631	1178	218.02	828.32
	PAAD	-0.102	0.37	0.581	10913	444.85	454.35		PAAD	-0.26	0.016	0.0975	2818	289.69	727.31
	READ	-0.19	0.36	0.953	6150	543.37	556.86		READ	0.219	0.24	0.94	4146	20.19	90.1
	SARC	0.244	0.022	0.154	2283	353.98	451.62		SARC	0.026	0.8	0.915	14163	604.58	2558.72
	SKCM	0.144	0.032	0.131	3905	1403.93	1613.08		SKCM	-0.154	0.016	0.0843	3038	1492.97	7986.42
	STAD	0.128	0.12	0.47	4214	602.53	648.37		STAD	0.2	0.022	0.257	1436	77.29	482.73
	UCEC	0.109	0.3	0.988	4978	633.08	681.83		UCEC	0.063	0.54	0.995	8955	486.3	878.25

## Sheet: JARID2_Survival Analysis
	Case Processing Summary						Overall Comparisons
	Group	Total N	N of Events	Censored				Chi-Square	df	Sig.
				N	Percent		Log Rank (Mantel-Cox)	8.216	1	0.004
	High	114	63	51	0.447		Test of equality of survival distributions for the different levels of Group.
	Low	114	46	68	0.596
	Overall	228	109	119	0.522
	Survival Table
	Group		Time	Status	Cumulative Proportion Surviving at the Time		N of Cumulative Events	N of Remaining Cases
					Estimate	Std. Error
	High	1	0.559	Alive	.	.	0	113
		2	0.69	Alive	.	.	0	112
		3	0.69	Alive	.	.	0	111
		4	3.649	Alive	.	.	0	110
		5	4.964	Dead	0.991	0.009	1	109
		6	6.904	Alive	.	.	1	108
		7	7.101	Dead	0.982	0.013	2	107
		8	7.233	Alive	.	.	2	106
		9	8.647	Dead	0.972	0.016	3	105
		10	9.14	Alive	.	.	3	104
		11	9.173	Dead	0.963	0.018	4	103
		12	9.699	Dead	0.954	0.02	5	102
		13	9.896	Alive	.	.	5	101
		14	10.027	Dead	0.944	0.022	6	100
		15	10.06	Alive	.	.	6	99
		16	10.488	Dead	0.935	0.024	7	98
		17	10.553	Dead	0.925	0.025	8	97
		18	10.751	Alive	.	.	8	96
		19	11.014	Alive	.	.	8	95
		20	11.408	Dead	0.916	0.027	9	94
		21	11.836	Alive	.	.	9	93
		22	12.592	Dead	0.906	0.028	10	92
		23	12.723	Alive	.	.	10	91
		24	13.019	Dead	0.896	0.03	11	90
		25	13.184	Dead	0.886	0.031	12	89
		26	13.249	Alive	.	.	12	88
		27	13.315	Alive	.	.	12	87
		28	13.447	Alive	.	.	12	86
		29	13.512	Alive	.	.	12	85
		30	13.808	Dead	0.875	0.032	13	84
		31	13.874	Dead	0.865	0.034	14	83
		32	13.874	Alive	.	.	14	82
		33	13.973	Dead	0.854	0.035	15	81
		34	14.466	Alive	.	.	15	80
		35	14.466	Alive	.	.	15	79
		36	14.926	Dead	0.844	0.036	16	78
		37	15.419	Dead	0.833	0.037	17	77
		38	15.715	Alive	.	.	17	76
		39	16.011	Alive	.	.	17	75
		40	16.57	Dead	0.822	0.038	18	74
		41	17.227	Alive	.	.	18	73
		42	18.444	Dead	0.81	0.039	19	72
		43	20.153	Dead	0.799	0.04	20	71
		44	20.351	Dead	0.788	0.041	21	70
		45	20.91	Dead	.	.	22	69
		46	20.91	Dead	0.765	0.043	23	68
		47	21.205	Alive	.	.	23	67
		48	21.403	Alive	.	.	23	66
		49	22.126	Dead	0.754	0.044	24	65
		50	23.934	Dead	0.742	0.045	25	64
		51	25.611	Alive	.	.	25	63
		52	25.874	Dead	0.73	0.046	26	62
		53	26.367	Dead	0.719	0.046	27	61
		54	26.564	Dead	0.707	0.047	28	60
		55	26.893	Dead	0.695	0.048	29	59
		56	26.893	Alive	.	.	29	58
		57	26.959	Alive	.	.	29	57
		58	27.09	Dead	0.683	0.048	30	56
		59	27.584	Alive	.	.	30	55
		60	29.063	Dead	0.67	0.049	31	54
		61	32.877	Alive	.	.	31	53
		62	33.205	Alive	.	.	31	52
		63	36.263	Dead	0.658	0.05	32	51
		64	37.94	Dead	0.645	0.051	33	50
		65	39.288	Dead	0.632	0.051	34	49
		66	42.773	Dead	0.619	0.052	35	48
		67	44.088	Dead	0.606	0.052	36	47
		68	44.877	Alive	.	.	36	46
		69	45.304	Alive	.	.	36	45
		70	46.455	Dead	0.593	0.053	37	44
		71	46.981	Dead	0.579	0.053	38	43
		72	47.277	Dead	0.566	0.054	39	42
		73	47.375	Dead	0.552	0.054	40	41
		74	47.54	Dead	0.539	0.054	41	40
		75	48	Dead	0.525	0.055	42	39
		76	48.888	Dead	0.512	0.055	43	38
		77	49.479	Alive	.	.	43	37
		78	53.162	Alive	.	.	43	36
		79	53.195	Dead	0.497	0.055	44	35
		80	54.016	Alive	.	.	44	34
		81	56.416	Alive	.	.	44	33
		82	59.277	Alive	.	.	44	32
		83	59.638	Alive	.	.	44	31
		84	61.052	Dead	0.481	0.056	45	30
		85	63.353	Dead	0.465	0.056	46	29
		86	64.077	Alive	.	.	46	28
		87	66.082	Alive	.	.	46	27
		88	68.153	Dead	0.448	0.057	47	26
		89	70.521	Alive	.	.	47	25
		90	74.729	Dead	0.43	0.057	48	24
		91	80.679	Dead	0.412	0.057	49	23
		92	85.085	Dead	0.394	0.058	50	22
		93	89.129	Dead	0.376	0.058	51	21
		94	90.904	Alive	.	.	51	20
		95	94.816	Alive	.	.	51	19
		96	94.981	Dead	0.357	0.058	52	18
		97	101.26	Alive	.	.	52	17
		98	103.266	Dead	0.336	0.058	53	16
		99	107.375	Dead	0.315	0.058	54	15
		100	111.09	Dead	0.294	0.058	55	14
		101	117.929	Dead	0.273	0.058	56	13
		102	125.195	Alive	.	.	56	12
		103	129.271	Alive	.	.	56	11
		104	148.175	Dead	0.248	0.057	57	10
		105	151.529	Alive	.	.	57	9
		106	162.477	Alive	.	.	57	8
		107	167.901	Dead	0.217	0.058	58	7
		108	168	Dead	0.186	0.057	59	6
		109	170.203	Alive	.	.	59	5
		110	172.175	Dead	0.149	0.057	60	4
		111	174.838	Alive	.	.	60	3
		112	202.652	Dead	0.099	0.055	61	2
		113	297.896	Dead	0.05	0.045	62	1
		114	357.37	Dead	0	0	63	0
	Low	1	0.23	Alive	.	.	0	113
		2	0.362	Alive	.	.	0	112
		3	0.46	Alive	.	.	0	111
		4	2.038	Alive	.	.	0	110
		5	4.011	Dead	0.991	0.009	1	109
		6	5.918	Alive	.	.	1	108
		7	10.126	Dead	0.982	0.013	2	107
		8	10.685	Alive	.	.	2	106
		9	10.718	Dead	0.972	0.016	3	105
		10	11.868	Dead	0.963	0.018	4	104
		11	11.901	Alive	.	.	4	103
		12	12.099	Dead	0.954	0.02	5	102
		13	12.132	Dead	0.945	0.022	6	101
		14	12.164	Alive	.	.	6	100
		15	12.559	Alive	.	.	6	99
		16	12.921	Dead	0.935	0.024	7	98
		17	12.953	Dead	0.925	0.025	8	97
		18	12.986	Dead	0.916	0.027	9	96
		19	13.545	Alive	.	.	9	95
		20	13.611	Alive	.	.	9	94
		21	14.499	Alive	.	.	9	93
		22	14.696	Alive	.	.	9	92
		23	14.926	Alive	.	.	9	91
		24	15.353	Dead	0.906	0.028	10	90
		25	15.781	Alive	.	.	10	89
		26	15.978	Alive	.	.	10	88
		27	17.03	Dead	0.896	0.03	11	87
		28	18.773	Alive	.	.	11	86
		29	19.167	Alive	.	.	11	85
		30	19.299	Alive	.	.	11	84
		31	20.186	Alive	.	.	11	83
		32	20.384	Alive	.	.	11	82
		33	22.619	Alive	.	.	11	81
		34	23.704	Dead	0.884	0.031	12	80
		35	24.526	Dead	0.873	0.033	13	79
		36	25.151	Alive	.	.	13	78
		37	25.184	Alive	.	.	13	77
		38	25.447	Alive	.	.	13	76
		39	26.433	Alive	.	.	13	75
		40	26.433	Alive	.	.	13	74
		41	26.992	Dead	0.862	0.035	14	73
		42	27.321	Alive	.	.	14	72
		43	27.353	Dead	0.85	0.036	15	71
		44	27.715	Dead	0.838	0.038	16	70
		45	28.044	Alive	.	.	16	69
		46	28.077	Dead	0.826	0.039	17	68
		47	28.833	Dead	0.813	0.04	18	67
		48	30.838	Dead	0.801	0.041	19	66
		49	33.929	Dead	0.789	0.042	20	65
		50	34.159	Alive	.	.	20	64
		51	35.441	Dead	0.777	0.044	21	63
		52	36.46	Alive	.	.	21	62
		53	38.268	Alive	.	.	21	61
		54	42.082	Dead	0.764	0.045	22	60
		55	43.43	Dead	0.751	0.046	23	59
		56	46.323	Alive	.	.	23	58
		57	48.855	Dead	0.738	0.047	24	57
		58	50.137	Dead	0.725	0.048	25	56
		59	51.353	Alive	.	.	25	55
		60	53.918	Dead	0.712	0.049	26	54
		61	54.51	Alive	.	.	26	53
		62	55.726	Alive	.	.	26	52
		63	56.351	Alive	.	.	26	51
		64	58.521	Dead	0.698	0.05	27	50
		65	58.915	Alive	.	.	27	49
		66	58.981	Alive	.	.	27	48
		67	59.573	Alive	.	.	27	47
		68	63.781	Alive	.	.	27	46
		69	64.044	Alive	.	.	27	45
		70	64.438	Dead	0.683	0.051	28	44
		71	65.49	Dead	0.667	0.052	29	43
		72	66.477	Dead	0.652	0.053	30	42
		73	66.477	Alive	.	.	30	41
		74	66.74	Dead	0.636	0.054	31	40
		75	69.074	Dead	0.62	0.055	32	39
		76	72.099	Alive	.	.	32	38
		77	73.841	Alive	.	.	32	37
		78	77.556	Alive	.	.	32	36
		79	77.753	Alive	.	.	32	35
		80	78.97	Dead	0.602	0.056	33	34
		81	79.595	Dead	0.584	0.057	34	33
		82	86.137	Alive	.	.	34	32
		83	86.762	Alive	.	.	34	31
		84	92.975	Alive	.	.	34	30
		85	93.008	Dead	0.565	0.059	35	29
		86	98.4	Dead	0.546	0.06	36	28
		87	101.326	Alive	.	.	36	27
		88	103.101	Dead	0.525	0.061	37	26
		89	104.416	Alive	.	.	37	25
		90	107.145	Dead	0.504	0.062	38	24
		91	112.044	Alive	.	.	38	23
		92	115.529	Alive	.	.	38	22
		93	120	Alive	.	.	38	21
		94	121.085	Dead	0.48	0.063	39	20
		95	124.307	Alive	.	.	39	19
		96	127.2	Dead	0.455	0.065	40	18
		97	129.633	Dead	0.43	0.066	41	17
		98	130.718	Alive	.	.	41	16
		99	131.507	Dead	0.403	0.067	42	15
		100	133.249	Alive	.	.	42	14
		101	134.4	Alive	.	.	42	13
		102	144.888	Alive	.	.	42	12
		103	145.118	Alive	.	.	42	11
		104	149.03	Alive	.	.	42	10
		105	151.266	Dead	0.363	0.072	43	9
		106	167.704	Dead	0.322	0.074	44	8
		107	173.786	Alive	.	.	44	7
		108	178.323	Alive	.	.	44	6
		109	195.025	Alive	.	.	44	5
		110	201.797	Alive	.	.	44	4
		111	204.658	Dead	0.242	0.089	45	3
		112	228.164	Alive	.	.	45	2
		113	228.592	Dead	0.121	0.096	46	1
		114	369.929	Alive	.	.	46	0

## Sheet: SFRP1_Survival Analysis
Case Processing Summary(SFRP1)						Overall Comparisons
Group	Total N	N of Events	Censored				Chi-Square	df	Sig.
			N	Percent		Log Rank (Mantel-Cox)	12.659	1	0.0003738
High	114	51	63	0.553		Test of equality of survival distributions for the different levels of Group.
Low	114	59	55	0.482
Overall	228	110	118	0.518
Survival Table
Group		Time	Status	Cumulative Proportion Surviving at the Time		N of Cumulative Events	N of Remaining Cases
				Estimate	Std. Error
High	1	6	Alive	.	.	0	113
	2	7	Alive	.	.	0	112
	3	180	Alive	.	.	0	111
	4	190	Dead	0.991	0.009	1	110
	5	210	Alive	.	.	1	109
	6	216	Dead	0.982	0.013	2	108
	7	308	Dead	0.973	0.015	3	107
	8	319	Dead	0.964	0.018	4	106
	9	378	Alive	.	.	4	105
	10	394	Dead	0.955	0.02	5	104
	11	395	Dead	0.945	0.022	6	103
	12	423	Dead	0.936	0.023	7	102
	13	440	Alive	.	.	7	101
	14	464	Alive	.	.	7	100
	15	478	Alive	.	.	7	99
	16	516	Dead	0.927	0.025	8	98
	17	519	Dead	0.917	0.026	9	97
	18	545	Dead	0.908	0.028	10	96
	19	546	Alive	.	.	10	95
	20	590	Alive	.	.	10	94
	21	591	Alive	.	.	10	93
	22	608	Dead	0.898	0.029	11	92
	23	640	Alive	.	.	11	91
	24	645	Alive	.	.	11	90
	25	688	Alive	.	.	11	89
	26	717	Alive	.	.	11	88
	27	731	Alive	.	.	11	87
	28	766	Alive	.	.	11	86
	29	804	Alive	.	.	11	85
	30	818	Alive	.	.	11	84
	31	820	Alive	.	.	11	83
	32	821	Dead	0.887	0.031	12	82
	33	822	Dead	0.876	0.032	13	81
	34	831	Alive	.	.	13	80
	35	854	Dead	0.865	0.034	14	79
	36	877	Dead	0.855	0.035	15	78
	37	955	Dead	0.844	0.036	16	77
	38	988	Dead	0.833	0.037	17	76
	39	996	Dead	0.822	0.038	18	75
	40	1197	Alive	.	.	18	74
	41	1209	Alive	.	.	18	73
	42	1265	Dead	0.81	0.039	19	72
	43	1280	Alive	.	.	19	71
	44	1341	Dead	0.799	0.041	20	70
	45	1413	Dead	0.788	0.042	21	69
	46	1429	Alive	.	.	21	68
	47	1505	Alive	.	.	21	67
	48	1506	Dead	0.776	0.043	22	66
	49	1617	Alive	.	.	22	65
	50	1618	Dead	0.764	0.044	23	64
	51	1640	Dead	0.752	0.044	24	63
	52	1716	Alive	.	.	24	62
	53	1792	Alive	.	.	24	61
	54	1807	Dead	0.74	0.045	25	60
	55	1812	Alive	.	.	25	59
	56	1857	Dead	0.727	0.046	26	58
	57	1864	Dead	0.715	0.047	27	57
	58	1880	Alive	.	.	27	56
	59	1888	Alive	.	.	27	55
	60	1917	Dead	0.702	0.048	28	54
	61	1927	Dead	0.689	0.049	29	53
	62	1966	Alive	.	.	29	52
	63	2022	Dead	0.675	0.05	30	51
	64	2022	Alive	.	.	30	50
	65	2030	Dead	0.662	0.051	31	49
	66	2071	Dead	0.648	0.051	32	48
	67	2101	Dead	0.635	0.052	33	47
	68	2145	Alive	.	.	33	46
	69	2184	Dead	0.621	0.053	34	45
	70	2246	Alive	.	.	34	44
	71	2329	Alive	.	.	34	43
	72	2639	Alive	.	.	34	42
	73	2829	Dead	0.606	0.053	35	41
	74	2948	Alive	.	.	35	40
	75	2993	Dead	0.591	0.054	36	39
	76	3080	Alive	.	.	36	38
	77	3082	Alive	.	.	36	37
	78	3139	Dead	0.575	0.055	37	36
	79	3151	Alive	.	.	37	35
	80	3176	Alive	.	.	37	34
	81	3195	Dead	0.558	0.056	38	33
	82	3266	Dead	0.541	0.057	39	32
	83	3424	Dead	0.524	0.057	40	31
	84	3564	Dead	0.507	0.058	41	30
	85	3733	Alive	.	.	41	29
	86	3857	Alive	.	.	41	28
	87	3932	Alive	.	.	41	27
	88	4000	Dead	0.489	0.059	42	26
	89	4070	Alive	.	.	42	25
	90	4086	Alive	.	.	42	24
	91	4195	Alive	.	.	42	23
	92	4222	Dead	0.467	0.06	43	22
	93	4407	Alive	.	.	43	21
	94	4601	Dead	0.445	0.061	44	20
	95	4634	Dead	0.423	0.062	45	19
	96	4648	Dead	0.401	0.063	46	18
	97	4897	Alive	.	.	46	17
	98	5065	Alive	.	.	46	16
	99	5107	Dead	0.376	0.064	47	15
	100	5237	Dead	0.351	0.064	48	14
	101	5299	Alive	.	.	48	13
	102	5318	Alive	.	.	48	12
	103	5424	Alive	.	.	48	11
	104	5487	Alive	.	.	48	10
	105	5932	Alive	.	.	48	9
	106	6138	Alive	.	.	48	8
	107	6311	Alive	.	.	48	7
	108	6590	Dead	0.3	0.072	49	6
	109	6716	Alive	.	.	49	5
	110	6873	Dead	0.24	0.079	50	4
	111	7563	Alive	.	.	50	3
	112	10870	Dead	0.16	0.084	51	2
	113	11217	Alive	.	.	51	1
	114	11252	Alive	.	.	51	0
Low	1	17	Alive	.	.	0	113
	2	62	Alive	.	.	0	112
	3	79	Dead	0.991	0.009	1	111
	4	122	Dead	0.982	0.013	2	110
	5	151	Dead	0.973	0.015	3	109
	6	263	Dead	0.964	0.018	4	108
	7	270	Dead	0.955	0.02	5	107
	8	279	Dead	0.946	0.021	6	106
	9	291	Alive	.	.	6	105
	10	295	Dead	0.937	0.023	7	104
	11	301	Alive	.	.	7	103
	12	317	Dead	0.928	0.024	8	102
	13	326	Dead	0.919	0.026	9	101
	14	327	Alive	.	.	9	100
	15	359	Alive	.	.	9	99
	16	361	Dead	0.91	0.027	10	98
	17	362	Alive	.	.	10	97
	18	368	Dead	0.901	0.028	11	96
	19	390	Alive	.	.	11	95
	20	396	Alive	.	.	11	94
	21	405	Alive	.	.	11	93
	22	411	Alive	.	.	11	92
	23	412	Dead	0.891	0.03	12	91
	24	414	Alive	.	.	12	90
	25	422	Alive	.	.	12	89
	26	430	Dead	0.881	0.031	13	88
	27	440	Alive	.	.	13	87
	28	444	Alive	.	.	13	86
	29	447	Dead	0.871	0.032	14	85
	30	447	Alive	.	.	14	84
	31	468	Dead	0.86	0.034	15	83
	32	470	Dead	0.85	0.035	16	82
	33	486	Alive	.	.	16	81
	34	490	Alive	.	.	16	80
	35	504	Dead	0.839	0.036	17	79
	36	507	Dead	0.829	0.037	18	78
	37	518	Dead	0.818	0.038	19	77
	38	524	Alive	.	.	19	76
	39	551	Alive	.	.	19	75
	40	568	Alive	.	.	19	74
	41	571	Alive	.	.	19	73
	42	613	Dead	0.807	0.039	20	72
	43	614	Alive	.	.	20	71
	44	619	Dead	0.795	0.04	21	70
	45	620	Dead	0.784	0.041	22	69
	46	650	Dead	0.773	0.042	23	68
	47	659	Dead	0.761	0.043	24	67
	48	698	Dead	0.75	0.044	25	66
	49	710	Dead	0.739	0.045	26	65
	50	721	Dead	0.727	0.045	27	64
	51	730	Dead	0.716	0.046	28	63
	52	741	Alive	.	.	28	62
	53	760	Alive	.	.	28	61
	54	787	Dead	0.704	0.047	29	60
	55	804	Alive	.	.	29	59
	56	813	Dead	0.692	0.047	30	58
	57	818	Dead	0.68	0.048	31	57
	58	825	Alive	.	.	31	56
	59	841	Dead	0.668	0.049	32	55
	60	853	Alive	.	.	32	54
	61	854	Dead	0.656	0.049	33	53
	62	907	Dead	0.643	0.05	34	52
	63	931	Alive	.	.	34	51
	64	977	Alive	.	.	34	50
	65	1002	Alive	.	.	34	49
	66	1032	Dead	0.63	0.051	35	48
	67	1039	Alive	.	.	35	47
	68	1109	Alive	.	.	35	46
	69	1124	Alive	.	.	35	45
	70	1164	Alive	.	.	35	44
	71	1280	Dead	0.616	0.052	36	43
	72	1315	Dead	0.602	0.052	37	42
	73	1319	Alive	.	.	37	41
	74	1321	Dead	0.587	0.053	38	40
	75	1354	Dead	0.572	0.054	39	39
	76	1365	Alive	.	.	39	38
	77	1478	Dead	0.557	0.054	40	37
	78	1490	Dead	0.542	0.055	41	36
	79	1492	Alive	.	.	41	35
	80	1548	Dead	0.527	0.055	42	34
	81	1620	Alive	.	.	42	33
	82	1643	Alive	.	.	42	32
	83	1663	Alive	.	.	42	31
	84	1691	Dead	0.51	0.056	43	30
	85	1714	Alive	.	.	43	29
	86	1780	Dead	0.492	0.057	44	28
	87	1803	Alive	.	.	44	27
	88	1814	Alive	.	.	44	26
	89	1860	Dead	0.473	0.058	45	25
	90	1910	Dead	0.454	0.059	46	24
	91	1940	Alive	.	.	46	23
	92	2028	Dead	0.434	0.059	47	22
	93	2073	Dead	0.415	0.06	48	21
	94	2296	Alive	.	.	48	20
	95	2367	Alive	.	.	48	19
	96	2644	Alive	.	.	48	18
	97	2765	Alive	.	.	48	17
	98	2950	Alive	.	.	48	16
	99	3106	Dead	0.389	0.061	49	15
	100	3136	Dead	0.363	0.063	50	14
	101	3196	Alive	.	.	50	13
	102	3259	Dead	0.335	0.064	51	12
	103	3587	Dead	0.307	0.064	52	11
	104	3683	Dead	0.279	0.064	53	10
	105	3826	Alive	.	.	53	9
	106	3869	Dead	0.248	0.064	54	8
	107	3943	Dead	0.217	0.063	55	7
	108	4255	Alive	.	.	55	6
	109	4414	Alive	.	.	55	5
	110	6666	Alive	.	.	55	4
	111	6953	Dead	0.163	0.067	56	3
	112	8174	Dead	0.109	0.063	57	2
	113	9061	Dead	0.054	0.05	58	1
	114	10346	Dead	0	0	59	0
